# Supplementary material for: Association between dietary fiber intake and chronic kidney disease in adults with and without hypertension in the United States: a cross-sectional study of NHANES 2009–2020
Source: Ren Fail. 2024 Oct 16;46(2):2415514. doi: 10.1080/0886022X.2024.2415514 (PMC11486002; doi:10.1080/0886022X.2024.2415514)
Supplement: Table S7 The DM prevalence SII and BMI by hypertension and nonhypertension weighted.xlsx [file IRNF_A_2415514_SM4703.xlsx]

## Sheet: Sheet1
Table S7 The DM prevalence, SII, and BMI by hypertension and nonhypertension, weighted
	Overall	Hypertension	Nonhypertension	p-value
DM (%)				< 0.001
Yes	12.37	23.87	5.42
No	87.63	76.13	94.58
SII	525.91 ± 331.40	559.19 ± 383.22	505.45 ± 293.22	< 0.001
BMI	29.34 ± 6.95	31.32 ± 7.22	28.13 ± 6.49	< 0.001
DM = diabetes mellitus, SII = systemic immune-inflammation index, BMI = body mass index
