# Supplementary material for: Association between dietary fiber intake and chronic kidney disease in adults with and without hypertension in the United States: a cross-sectional study of NHANES 2009–2020
Source: Ren Fail. 2024 Oct 16;46(2):2415514. doi: 10.1080/0886022X.2024.2415514 (PMC11486002; doi:10.1080/0886022X.2024.2415514)
Supplement: Table S2 Fundamental attributes of weighted samples without hypertension from the CKD and non_CKD groups.xlsx [file IRNF_A_2415514_SM4701.xlsx]

## Sheet: Sheet1
Table S2. Table S2 Fundamental attributes of weighted samples without hypertension from the CKD and non-CKD groups
	Overall	CKD	Non-CKD	p-value
	N = 13010	N = 989	N = 12021
Sex (%)				0.078
Male	47.53	43.98	47.77
Female	52.47	56.02	52.23
Age (years)	42.49 ± 15.25	48.17 ± 18.53	42.11 ± 14.92	< 0.001
Race (%)				0.199
Mexican American	9.56	11.09	9.45
Non-Hispanic Black	8.89	10.18	8.8
Non Hispanic White	66.8	64.64	66.95
Other Hispanic	6.59	6.7	6.58
Other races	8.16	7.39	8.22
Education (%)				< 0.001
College or more	67.22	58.47	67.82
High school	20.99	24.05	20.78
Middleschool or lower	11.74	17.42	11.36
Marital status (%)				0.001
Never married	13.1	13.97	13.03
Married or with partner	83.07	78.23	83.42
Widowed,divorced or separated	3.83	7.79	3.55
PIR	3.11 ± 1.65	2.76 ± 1.67	3.14 ± 1.65	< 0.001
Smoke status (%)				0.136
Never smokers	60.55	58.7	60.67
Ever smokers	21.47	24.55	21.27
Current smokers	17.98	16.75	18.06
Alcohol consumption (%)				0.007
Mild	85.73	90.02	85.44
Moderate	9.75	5.72	10.02
Heavy	4.52	4.26	4.54
Dietary energy intake (kcal)	2129.61 ± 819.8	2025.39 ± 827.78	2136.67 ± 818.81	0.001
DM (%)				< 0.001
Yes	5.42	19.79	4.46
No	94.58	80.21	95.54
BMI (%)				0.001
< 25	35.03	36.13	34.95
25 - 30	40.18	33.15	40.66
≥ 30	24.79	30.72	24.39
Sedentary time (%)				0.378
< 3 hours/day	12.95	13.74	12.89
3 - 6 hours/day	45.82	47.86	45.68
≥6 hours/day	41.23	38.4	41.42
Hypercholesterolemia (%)				0.582
Yes	11.29	12.09	11.23
No	88.71	87.91	88.77
Cardiac disease (%)				< 0.001
Yes	0.69	4.36	0.44
No	99.31	95.64	99.56
Cancer (%)				0.007
Yes	7.4	10.17	7.22
No	92.6	89.83	92.78
DFI (g/day)	17.68 ± 9.70	17.00 ± 9.09	17.72 ± 9.74	0.097
Refer to Table 1 for details.
