# Supplementary material for: Association between dietary fiber intake and chronic kidney disease in adults with and without hypertension in the United States: a cross-sectional study of NHANES 2009–2020
Source: Ren Fail. 2024 Oct 16;46(2):2415514. doi: 10.1080/0886022X.2024.2415514 (PMC11486002; doi:10.1080/0886022X.2024.2415514)
Supplement: Table S6 Correlations between DFI and UACR weighted.xlsx [file IRNF_A_2415514_SM4700.xlsx]

## Sheet: Sheet1
Table S6 Correlations between DFI and UACR (< 30 and ≥ 30mg/g), weighted
	OR (95% CI)
All participants	Model 1	Model 2	Model 3
DFI (g/day)	0.98 (0.97, 0.99)	0.98 (0.97, 0.99)	0.99 (0.98, 1.00)
p value	< 0.001	0.002	0.046
DFI tertiles
T1, < 12.00 g/day	Ref	Ref	Ref
T2, 12.00 - 18.75 g/day	0.78 (0.68, 0.90)	0.82 (0.69, 0.97)	0.86 (0.70, 1.06)
T3, ≥ 18.75 g/day	0.66 (0.57, 0.76)	0.68 (0.55, 0.84)	0.76 (0.61, 0.96)
p for trend	< 0.001	< 0.001	0.026
Hypertensive participants
DFI (g/day)	0.98 (0.97, 0.99)	0.98 (0.96, 0.99)	0.98 (0.97, 0.99)
p value	< 0.001	< 0.001	0.011
DFI tertiles
T1, < 11.55 g/day	Ref	Ref	Ref
T2, 11.55 - 18.08 g/day	0.84 (0.71, 0.99)	0.82 (0.64, 1.05)	0.86 (0.64, 1.14)
T3, ≥ 18.08 g/day	0.68 (0.59, 0.78)	0.68 (0.53, 0.88)	0.75 (0.58, 0.98)
p for trend	< 0.001	0.005	0.042
Nonhypertensive participants
DFI (g/day)	0.99 (0.98, 1.00)	0.99 (0.98, 1.01)	1.00 (0.98, 1.01)
p value	0.17	0.335	0.659
DFI tertiles
T1, <12.35 g/day	Ref	Ref	Ref
T2, 12.35 - 19.35 g/day	0.76 (0.59, 0.98)	0.82 (0.57, 1.20)	0.89 (0.59, 1.34)
T3, ≥ 19.35 g/day	0.79 (0.62, 1.02)	0.84 (0.59, 1.18)	0.89 (0.60, 1.31)
p for trend	0.077	0.337	0.565
Refer to Table 3 for details.
