# Supplementary material for: Association between dietary fiber intake and chronic kidney disease in adults with and without hypertension in the United States: a cross-sectional study of NHANES 2009–2020
Source: Ren Fail. 2024 Oct 16;46(2):2415514. doi: 10.1080/0886022X.2024.2415514 (PMC11486002; doi:10.1080/0886022X.2024.2415514)
Supplement: Table S3 Fundamental attributes of the weighted sample with hypertension by DFI tertiles.xlsx [file IRNF_A_2415514_SM4699.xlsx]

## Sheet: Sheet1
Table S3. Fundamental attributes of the weighted sample with hypertension by DFI tertiles
	Overall	T1 < 11.55 g/day	T2 11.55~18.08 g/day	T3 ≥ 18.08 g/day	p-value
	N = 9861	N = 3240	N = 3268	N = 3353
Sex (%)					< 0.001
Male	49.04	38.15	46.8	60.23
Female	50.96	61.85	53.2	39.77
Age (years)	58.06 ± 14.67	57.29 ± 15.29	58.74 ± 14.68	58.05 ± 14.09	0.005
Race (%)					< 0.001
Mexican American	5.52	3.56	5.03	7.61
Non-Hispanic Black	13.29	19.12	12.26	9.43
Non Hispanic White	69.65	66.12	71.85	70.46
Other Hispanic	4.97	5	4.55	5.36
Other races	6.58	6.2	6.31	7.15
Education (%)					< 0.001
College or more	58.76	48.52	56.92	69.04
High school	25.69	30.73	29.22	18.13
Middleschool or lower	15.47	20.73	13.78	12.72
Marital status (%)					< 0.001
Never married	15.42	18.72	16.22	12.26
Married or with partner	71.61	65.77	69.72	77.64
Widowed,divorced or separated	12.97	15.51	14.07	10.1
PIR	3.01 ± 1.62	2.55 ± 1.59	3.02 ± 1.60	3.36 ± 1.58	< 0.001
Smoke status (%)					< 0.001
Never smokers	50.01	46.62	50.81	52.04
Ever smokers	32.81	27.86	33.47	36.28
Current smokers	17.19	25.52	15.72	11.67
Alcohol consumption (%)					0.004
Mild	89.17	86.4	91.11	89.51
Moderate	6.14	6.91	5.21	6.4
Heavy	4.69	6.69	3.68	4.08
Dietary energy intake (kcal)	2022.58 ± 782.28	1552.53 ± 599.35	1972.76 ± 627.4	2460.54 ± 808.10	< 0.001
DM (%)					0.086
Yes	23.87	25.98	23.32	22.63
No	76.13	74.02	76.68	77.37
BMI (%)					0.266
< 25	16.83	17.34	16.24	16.96
25 - 30	33.97	33.4	32.55	35.78
≥ 30	49.2	49.25	51.21	47.25
Sedentary time (%)					0.283
< 3 hours/day	9.61	10.41	9.04	9.49
3 - 6 hours/day	47.38	47.67	48.84	45.75
≥ 6 hours/day	43.01	41.92	42.13	44.76
Hypercholesterolemia (%)					0.388
Yes	12.98	13.09	13.74	12.16
No	87.02	86.91	86.26	87.84
Cardiac disease (%)					0.02
Yes	5.09	6.04	5.22	4.17
No	94.91	93.96	94.78	95.83
Cancer (%)					0.486
Yes	16.74	15.94	17.53	16.66
No	83.26	84.06	82.47	83.34
CKD (%)					< 0.001
Yes	20.12	23.67	20.36	16.95
No	79.88	76.33	79.64	83.05
Refer to Table 2 for details.
