# Supplementary material for: Association between dietary fiber intake and chronic kidney disease in adults with and without hypertension in the United States: a cross-sectional study of NHANES 2009–2020
Source: Ren Fail. 2024 Oct 16;46(2):2415514. doi: 10.1080/0886022X.2024.2415514 (PMC11486002; doi:10.1080/0886022X.2024.2415514)
Supplement: Table S1 Fundamental attributes of weighted samples with hypertension from the CKD and non_CKD groups.xlsx [file IRNF_A_2415514_SM4698.xlsx]

## Sheet: Sheet1
Table S1. Table S1 Fundamental attributes of weighted samples with hypertension from the CKD and non-CKD groups
	Overall	CKD	Non-CKD	p-value
	N = 9861	N = 2465	N = 7396
Sex (%)				0.022
Male	49.04	52.05	48.28
Female	50.96	47.95	51.72
Age (years)	58.06 ± 14.67	64.82 ± 13.59	56.35 ± 14.43	< 0.001
Race (%)				< 0.001
Mexican American	5.52	6.26	5.33
Non-Hispanic Black	13.29	16.49	12.48
Non Hispanic White	69.65	66	70.57
Other Hispanic	4.97	4.36	5.13
Other races	6.58	6.9	6.5
Education (%)				< 0.001
College or more	58.76	52.98	60.22
High school	25.69	26.06	25.6
Middleschool or lower	15.47	20.86	14.11
Marital status (%)				< 0.001
Never married	15.42	14.05	15.77
Married or with partner	71.61	65.15	73.24
Widowed,divorced or separated	12.97	20.81	10.99
PIR	3.01 ± 1.62	2.71 ± 1.60	3.08 ± 1.62	< 0.001
Smoke status (%)				< 0.001
Never smokers	50.01	45.91	51.04
Ever smokers	32.81	38.46	31.38
Current smokers	17.19	15.63	17.58
Alcohol consumption (%)				0.196
Mild	89.17	90.99	88.71
Moderate	6.14	5.02	6.42
Heavy	4.69	3.99	4.87
Dietary energy intake (kcal)	2022.58 ± 782.28	1873.00 ± 732.93	2060.26 ± 789.82	< 0.001
DM (%)				< 0.001
Yes	23.87	42.04	19.28
No	76.13	57.96	80.72
BMI (%)				0.077
< 25	16.83	15.32	17.21
25 - 30	33.97	32.32	34.37
≥ 30	49.2	52.36	48.42
Sedentary time (%)				0.005
< 3 hours/day	9.61	8.51	9.89
3 - 6 hours/day	47.38	43.9	48.25
≥ 6 hours/day	43.01	47.6	41.86
Hypercholesterolemia (%)				0.956
Yes	12.98	13.03	12.97
No	87.02	86.97	87.03
Cardiac disease (%)				< 0.001
Yes	5.09	11.03	3.59
No	94.91	88.97	96.41
Cancer (%)				< 0.001
Yes	16.74	21.69	15.5
No	83.26	78.31	84.5
DFI (g/day)	16.57 ± 8.46	15.32 ± 7.67	16.89 ± 8.62	< 0.001
Refer to Table 1 for details.
