# Supplementary material for: Association between dietary fiber intake and chronic kidney disease in adults with and without hypertension in the United States: a cross-sectional study of NHANES 2009–2020
Source: Ren Fail. 2024 Oct 16;46(2):2415514. doi: 10.1080/0886022X.2024.2415514 (PMC11486002; doi:10.1080/0886022X.2024.2415514)
Supplement: Table S8 Correlations between DFI tertiles and DM SII and BMI weighted.xlsx [file IRNF_A_2415514_SM4697.xlsx]

## Sheet: Sheet1
Table S8 Correlations between DFI tertiles and DM, SII, and BMI, weighted
	OR (95% CI)
	DM (Yes)	BMI ≥ 30	SII ≥ 447
DFI tertiles
T1, < 12.00	Ref	Ref	Ref
T2,12.00 ~ 18.75	0.89 (0.78, 1.01)	0.90 (0.82, 0.97)	0.91 (0.83, 1.00)
T3, ≥ 18.75	0.84 (0.75, 0.94)	0.69 (0.62, 0.75)	0.76 (0.69, 0.83)
p for trend	0.006	< 0.001	< 0.001
DM = diabetes mellitus (Yes, No), BMI = body mass index (< 30, ≥ 30), SII = systemic immune-inflammation index (< 447, ≥ 447)
SII = systemic immune-inflammation index (< 447, ≥ 447)
