# Supplementary material for: Association between dietary fiber intake and chronic kidney disease in adults with and without hypertension in the United States: a cross-sectional study of NHANES 2009–2020
Source: Ren Fail. 2024 Oct 16;46(2):2415514. doi: 10.1080/0886022X.2024.2415514 (PMC11486002; doi:10.1080/0886022X.2024.2415514)
Supplement: Table S5 Correlations between DFI and eGFR weighted.xlsx [file IRNF_A_2415514_SM4694.xlsx]

## Sheet: Sheet1
Table S5 Correlations between DFI and eGFR (< 60 and ≥ 60 ml/min/1.73 m2), weighted
	OR (95% CI)
All participants	Model 1	Model 2	Model 3
DFI (g/day)	0.97 (0.96, 0.98)	0.96 (0.95, 0.98)	0.96 (0.94, 0.98)
p value	< 0.001	< 0.001	< 0.001
DFI tertiles
T1, < 12.00 g/day	Ref	Ref	Ref
T2, 12.00 - 18.75 g/day	0.78 (0.64, 0.94)	0.74 (0.56, 0.97)	0.74 (0.54, 1.02)
T3, ≥ 18.75 g/day	0.56 (0.45, 0.70)	0.51 (0.39, 0.68)	0.54 (0.39, 0.74)
p for trend	< 0.001	< 0.001	< 0.001
Hypertensive participants
DFI (g/day)	0.96 (0.96, 0.98)	0.96 (0.94, 0.97)	0.96 (0.94, 0.97)
p value	< 0.001	< 0.001	< 0.001
DFI tertiles
T1, < 11.55 g/day	Ref	Ref	Ref
T2, 11.55 - 18.08 g/day	0.76 (0.61, 0.94)	0.79 (0.61, 1.03)	0.82 (0.61, 1.09)
T3, ≥ 18.08 g/day	0.57 (0.45, 0.71)	0.51 (0.38, 0.67)	0.53 (0.38, 0.75)
p for trend	< 0.001	< 0.001	< 0.001
Nonhypertensive participants
DFI (g/day)	0.99 (0.97, 1.01)	0.98(0.95,1.01)	0.97(0.94,1.01)
p value	0.17	0.179	0.132
DFI tertiles
T1, <12.35 g/day	Ref	Ref	Ref
T2, 12.35 - 19.35 g/day	1.05 (0.65, 1.70)	0.74 (0.37, 1.63)	0.78 (0.36, 1.73)
T3, ≥ 19.35 g/day	0.81 (0.50, 1.29)	0.53 (0.26, 1.14)	0.52 (0.22, 1.21)
p for trend	0.372	0.11	0.127
Refer to Table 3 for details.
