# Supplementary material for: Association between dietary fiber intake and chronic kidney disease in adults with and without hypertension in the United States: a cross-sectional study of NHANES 2009–2020
Source: Ren Fail. 2024 Oct 16;46(2):2415514. doi: 10.1080/0886022X.2024.2415514 (PMC11486002; doi:10.1080/0886022X.2024.2415514)
Supplement: Table S4 Fundamental attributes of the weighted sample without hypertension by DFI tertiles.xlsx [file IRNF_A_2415514_SM4693.xlsx]

## Sheet: Sheet1
Table S4. Fundamental attributes of the weighted sample without hypertension by DFI tertiles
	Overall	T1 < 12.35 g/day	T2 12.35~19.35 g/day	T3 ≥ 19.35 g/day	p-value
	N = 13010	N = 4262	N = 4324	N = 4424
Sex (%)					< 0.001
Male	47.53	39.05	45.34	57.39
Female	52.47	60.95	54.66	42.61
Age (years)	42.49 ± 15.25	40.64 ± 15.34	42.91 ± 15.29	43.75 ± 14.96	< 0.001
Race (%)					< 0.001
Mexican American	9.56	6.95	8.93	12.54
Non-Hispanic Black	8.89	13.09	8.96	5.01
Non Hispanic White	66.8	65.23	68.32	66.72
Other Hispanic	6.59	7.13	5.93	6.75
Other races	8.16	7.6	7.86	8.98
Education (%)					< 0.001
College or more	67.22	59.22	67.57	74.13
High school	20.99	27.08	21.69	14.78
Middleschool or lower	11.74	13.6	10.73	11.05
Marital status (%)					< 0.001
Never married	13.1	16.83	13.03	10.6
Married or with partner	83.07	77.99	82.93	86.68
Widowed,divorced or separated	3.83	5.18	4.05	2.72
PIR	3.11 ± 1.65	2.80 ± 1.66	3.19 ± 1.61	3.31 ± 1.64	< 0.001
Smoke status (%)					< 0.001
Never smokers	60.55	53.77	61.49	65.74
Ever smokers	21.47	20.06	21.38	22.85
Current smokers	17.98	26.17	17.12	11.41
Alcohol consumption (%)					< 0.001
Mild	85.73	82.5	86.57	87.54
Moderate	9.75	11.63	9.33	8.64
Heavy	4.52	5.87	4.1	3.83
Dietary energy intake (kcal)	2129.61 ± 819.80	1631.79 ± 574.88	2112.60 ± 644.02	2597.37 ± 890.48	< 0.001
DM (%)					0.824
Yes	5.42	5.5	5.55	5.23
No	94.58	94.5	94.45	94.77
BMI (%)					< 0.001
< 25	35.03	33.37	32.84	38.7
25 - 30	40.18	39.98	40.67	39.87
≥ 30	24.79	26.64	26.49	21.43
Sedentary time (%)					0.03
< 3 hours/day	12.95	14.14	12.41	12.4
3 - 6 hours/day	45.82	47.17	44.61	45.8
≥6 hours/day	41.23	38.69	42.98	41.8
Hypercholesterolemia (%)					0.798
Yes	11.29	11.2	11.64	11.02
No	88.71	88.8	88.36	88.98
Cardiac disease (%)					0.077
Yes	0.69	0.88	0.77	0.44
No	99.31	99.12	99.23	99.56
Cancer (%)					0.082
Yes	7.4	6.36	7.93	7.83
No	92.6	93.64	92.07	92.17
CKD (%)					0.125
Yes	6.35	7.22	5.84	6.06
No	93.65	92.78	94.16	93.94
Refer to Table 2 for details.
