# Supplementary material for: Association between dietary fiber intake and chronic kidney disease in adults with and without hypertension in the United States: a cross-sectional study of NHANES 2009–2020
Source: Ren Fail. 2024 Oct 16;46(2):2415514. doi: 10.1080/0886022X.2024.2415514 (PMC11486002; doi:10.1080/0886022X.2024.2415514)
Supplement: Table S9 The blood pressure of the weighted sample with hypertension by DFI tertiles.xlsx [file IRNF_A_2415514_SM4692.xlsx]

## Sheet: Sheet1
Table S9 The blood pressure of the weighted sample with hypertension by DFI tertiles
	Overall	T1 < 11.55 g/day	T2 11.55~18.08 g/day	T3 ≥ 18.08 g/day	p-value
	N = 9861	N = 3240	N = 3268	N = 3353
Systolic pressure	132.53 ± 18.56	132.74 ± 19.63	132.37 ± 18.38	132.50 ± 17.83	0.825
Diastolic pressure	74.00 ± 13.93	73.68 ± 14.23	74.05 ± 13.89	74.22 ± 13.73	0.552
Mean arterial pressure	93.51 ± 12.82	93.37 ± 13.24	93.49 ± 12.74	93.64 ± 12.54	0.864
